# Supplementary material for: Lactate Reprograms Energy and Lipid Metabolism in Glucose-Deprived Oxidative Glioma Stem Cells
Source: Metabolites. 2021 May 18;11(5):325. doi: 10.3390/metabo11050325 (PMC8158503; doi:10.3390/metabo11050325)
Supplement: Supplementary file 1 [file metabolites-11-00325-s001.zip]

Archive with 2 entries (2 files):
- Table S1-LC-TOFMS data for the analyzed metabolites.xlsx
- Figure S1-Effect of lactate on sphere formation and oxygen consumption in glucose-deprived GSCs and re-lated methods..pdf
